# Supplementary material for: Tasmanian devils with contagious cancer exhibit a constricted T-cell repertoire diversity
Source: Commun Biol. 2019 Mar 13;2:99. doi: 10.1038/s42003-019-0342-5 (PMC6416256; doi:10.1038/s42003-019-0342-5)
Supplement: Supplementary file 3 — Supplementary Data 1 [file 42003_2019_342_MOESM3_ESM.txt]

>1811
GGAACTTCACTAACAACGATCATTTCAAACCTAATCGTGTGAACAAAACCCACTTGAATCTTCAAATTGGATCTCTTGAGTCCAAAGATACAGCCATGTATTTCTGTTCTACCAGGACTGGGGGGTGGCCCGGCACAGATACTCAATACTTTGGGGCTGGCTCCCGACTCATCGTTCTAGATGACCTGACCAAGGTGACTCCCCCAAAAGTGACT
>74178
GGAACTTCACTAACAACGATCATTTCAAACCTAATCGTGTGAACAAAACCCACTTGAATCTTCAAATTGGATCTCTTGAGTCCAAAGATACAGCCATGTATTTCTGTTCTACCAGGACTGGGTGGCCCGGCACAGATACTCAATACTTTGGGGCTGGCTCCCGACTCATCGTTCTAGATGACCTGACCAAGGTGACTCCCCCAAAGGTGACT
>1623827
TCATCAGGGAATGGTCACTTGACCCTCAAAATCCACCCTGTGGAAGCAGAGGACTCAGCCACCTACTTCTGTAGCAGCAGAGGTCAGGACTCACCCCTCACTTTTGGAGATGGAACCAAGCTTGTAGTGACAGATGACCTAACCAGGGTGACTCCCCCAAAAGTGACT
>1017259
GGATTCACAGCTAAGCAGGATAAAAACTTCCAGCTCAACATCAGTTCCTTGCAGCAGGAGGATTCTGCCCTCTATCTCTGTGCCAGCAGCGACCAACTGGACAGGGGGCGATCCGGGCAGTTGAATTTTGGAGCCGGATCCAAGTTGATAGTGCTGGATGACCTGACCAAGGTGACTCCCCCAAAAGTGACT
>16953
TCATCAGGGAATGGTCACTTGACTCTCAAAATCCACCCTTTGCAAGCAGAGGACTCAGCCACCTACTTCTGTAGCAGCAGCCCTCGAGCGGTGGTGACCTGGAACGCCGGGCAGTTGAATTTTGGAGCCGGATCCAAGTTGATAGTGCTGGATGACCTGACCAAGGTGACTCCCCCAAAAGTGACT
>1546054
TCATCAGGGAATGGTCACTTGACCCTCAAAATCCACCCTGTGGAAGCAGAGGACTCAGCCACTTACTTCTGCAGTAGCAGCAAAAGCCGGACGGGAGATACTCAATACTTTGGGGCTGGCTCCCGACTCATCGTTCTAGATGACCTGACCAAGGTGACTCCCCCAAAAGTGACT
>1466011
TCATCAGGGAATGGTCACTTGACCCTCAAAATCCACCCTGTGGAAGCAGAGGACTCAGCCACTTACTTCTGCAGTAGCAGCAAAGCGGACCAGAACACCGGGCAGTTGAATTTTGGAGCCGGATCCAAGTTGATAGTGCTGGATGACCTGACCAAGGTGACTCCCCCAAAAGTGACT
>1626535
TCATCAGGGAATGGTCACTTGACCCTCAAAATCCACCCTGTGGAAGCAGAGGACTCAGCCACCTACTTCTGTAGCAGCAGAAGAGGTCAGGACTCACCCCTCACTTTTGGAGATGGAACCAAGCTTGTAGTGACAGATGACCTAACCAGGGTGACTCCCCCAAAGGTGACT
>647289
ATGCACAAACCTCGATTCTCAGCAAACTATTCCCAAAACTCACTCTATGTGCTGTCAATACAACCCACAGATCCTGGGGACTCAGGTGTCTACTTCTGTGCCAGCCCCCCGCACAGGCCCACAGATACTCAATACTTTGGGGCTGGCTCCCGACTCATCGTTCTAGATGACCTGACCAAGGTGACTCCCCCAAAAGTGACT
>651597
CCTCCCAGATTCAAGCCTACAAAAGCCAATAATCACTTGAGCCTCAGCATCCACCCTGTGGAAGCAGAAGACTCAGCCACCTACCTCTGTAGCAGCAGCCATCCAGGAGGGGGCGAACTTTACTTTGGACCAGGGACCAAACTGATTGTTATAGATGACCTAACCAGGGTGACTCCCCCAAAAGTGACT
>1013464
GGATTCACAGCTAAGCAGGATAAAAACTTCCAGCTCAACATCAGTTCCTTGCAGCAGGAGGATTCTGCCCTCTATCTCTGTGCCAGCAGCAAACAACTGGACAGGGGGCGATCCGGGCAGTTGAATTTTGGAGCCGGATCCAAGTTGATAGTGCTGGATGACCTGACCAAGGTGACTCCCCCAAAGGTGACT
>249935
GATGCACAAACCTCGATTCTCAGCAAACTATTCCCAAAACTCACTCTATGTGCTGTCAATACAACCCACAGAGCCTGGGGACTCAGGTGTCTACTTCTGTGCCAGCAGTTCTCCGGACTGGGGGGGGGCGGCGGGCGAGCAGCAGTTCGGCCCAGGTACCCGGTTAGTGGTCACAGATGACCTGACCAAGGTGACTCCCCCAAAAGTGACT
>757721
ATGCACAAACCTCGATTCTCAGCAAACTATTCCCAAAACTCACTCTATGTGCTGTCAATACAACCCACAGAGCCTGGGGACTCAGGTGTCTACTTCTGTGCCAGCAGTTCAATGGGGGGTTATGAGCAGCAGTTCGGCCCAGGTACCCGGTTAGTGGTCACAGATGACCTGACCAAGGTGACTCCCCCAAAAGTGACT
>1236016
TCATCAGGGAATGGTCACTTGACTCTCAAAATCCACCCTTTGCAAGCAGAGGACTCAGCCACCTACTTCTGTAGCAGCAGCAGACGAGCGGTGGTGACCTGGAACGCCGGGCAGTTGAATTTTGGAGCCGGATCCAAGTTGATAGTGCTGGATGACCTGACCAAGGTGACTCCCCCAAAGGTGACT
>1546341
TCATCAGGGAATGGTCACTTGACTCTCAAAATCCACCCTTTGCAAGCAGAGGACTCAGCCACCTACTTCTGTAGCAGCAGCTTAGGGTCTAACACCGGGCAGTTGAATTTTGGAGCCGGATCCAAGTTGATAGTGCTGGATGACCTGACCAAGGTGACTCCCCCAAAAGTGACT
>755094
ATGCACAAACCTCGATTCTCAGCAAACTATTCCCAAAACTCACTCTATGTGCTGTCAATACAACCCACAGAGCCTGGGGACTCAGGTGTCTACTTCTGTGCCAGCAGCCGTGGACAGACAGATACTCAATACTTTGGGGCTGGCTCCCGACTCATCGTTCTAGATGACCTGACCAAGGTGACTCCCCCAAAAGTGACT
>1622787
TCATCAGGGAATGGTCACTTGACTCTCAAAATCCACCCTTTGCAAGCAGAGGACTCAGCCACCTACTTCTGTAGCAGCAGCGTCAGGGGCCACAACTCACCCCTCACTTTTGGAGATGGAACCAAGCTTGTAGTGACAGATGACCTAACCAGGGTGACTCCCCCAAAAGTGACT
>552638
GGAACTTCACTAACAACGATCATTTCAAACCTAATCGTGTGAACAAAACCCACTTGAATCTTCAAATTGGATCTCTTGAGTCCAAAGATACAGCCATGTATTTCTGTTCTACCAGGACTGAAAACACCGGGCAGTTGAATTTTGGAGCCGGATCCAAGTTGATAGTGCTGGATGACCTGACCAAGGTGACTCCCCCAAAAGTGACT
>1407008
GATTCACAGCTAAGCAGGATAAAAACTTCCAGCTCAACATCAGTTCCTTGCAGCAGGAGGATTCTGCCCTCTATCTCTGTGCCAGCAGCTCTGCGCCATTCAATGAGCTTCACTTTGGACCTGGGACCAGGCTCAGTGTTGTAGATGACCTGACCAGGGTGACTCCCCCAAAAGTGACT
>522631
ATGCACAAACCTCGATTCTCAGCAAACTATTCCCAAAACTCACTCTATGTGCTGTCAATACAACCCACAGAGCCTGGGGACTCAGGTGTCTACTTCTGTGCCAGCAGTTCGGGGGGGAAAGGTAATGACGCCGCACAGACTTTTGGACCTGGAAGTCGGCTGGTCGTCATAGATGACCTGACCAGGGTGACTCCCCCAAAAGTGACT
>1722318
TCATCAGGGAATGGTCACTTGACTCTCAAAATCCACCCTTTGCAAGCAGAGGACTCAGCCACCTACTTCTGTAGCAGCAGGGGCGCAGATACTCAATACTTTGGGGCTGGCTCCCGACTCATCGTTCTAGATGACCTGACCAAGGTGACTCCCCCAAAAGTGACT
>1018516
GATTCACAGCTAAGCAGGATAAAAACTTCCAGCTCAACATCAGTTCCTTGCAGCAGGAGGATTCTGCCCTCTATCTCTGTGCCAGCAGCAAAGGGGAGAGAGGCGCCTCCACAGATACTCAATACTTTGGGGCTGGCTCCCGACTCATCGTTCTAGATGACCTGACCAAGGTGACTCCCCCAAAAGTGACT
>1467937
CATCAGGGAATGGTCACTTGACCCTCAAAATCCACCCTGTGGAAGCAGAGGACTCAGCCACTTACTTCTGCAGTAGCAGCAAAGCGGACCAGAACACCGGGCAGTTGAATTTTGGAGCCGGATCCAAGTTGATAGTGCTGGATGACCTGACCAAGGTGACTCCCCCAAAGGTGACT
>1546042
TCATCAGGGAATGGTCACTTGACCCTCAAAATCCACCCTGTGGAAGCAGAGGACTCAGCCACTTACTTCTGCAGTAGCAGCACAAGCCGGACGGGAGATACTCAATACTTTGGGGCTGGCTCCCGACTCATCGTTCTAGATGACCTGACCAAGGTGACTCCCCCAAAGGTGACT
>1356091
GATTCACAGCTAAGCAGGATAAAAACTTCCAGCTCAACATCAGTTCCTTGCAGCAGGAGGATTCTGCCCTCTATCTCTGTGCCAGCAGCAAAGAACAGGCTGCATATGAGCAGCAGTTCGGCCCAGGTACCCGGTTAGTGGTCACAGATGACCTGACCAAGGTGACTCCCCCAAAAGTGACT
>997736
ATGCACAAACCTCGATTCTCAGCAAACTATTCCCAAAACTCACTCTATGTGCTGTCAATACAACCCACAGAGCCTGGGGACTCAGGTGTCTACTTCTGTGCCAGCAGTCAGAAATATGAGCAGCAGTTCGGCCCAGGTACCCGGTTAGTGGTCACAGATGACCTGACCAGGGTGACTCCCCCAAAAGTGACT
>1139453
GATTCACAGCTAAGCAGGATAAAAACTTCCAGCTCAACATCAGTTCCTTGCAGCAGGAGGATTCTGCCCTCTATCTCTGTGCCAGCAGCAAGAGAGTGGGGGGTGCCGGGGAAACTCAATACTTTGGGGCTGGCTCCCGACTCATCGTTCTAGATGACCTGACCAAGGTGACTCCCCCAAAAGTGACT
>1334686
GATTCACAGCTAAGCAGGATAAAAACTTCCAGCTCAACATCAGTTCCTTGCAGCAGGAGGATTCTGCCCTCTATCTCTGTGCCTCAAGTCAGGGGATTGGTAATGCCGCACAGACTTTTGGACCTGGAAGTCGGCTGGTCGTCATAGATGACCTGACCAGGGTGACTCCCCCAAAAGTGACT
>1134007
GGATTCACAGCTAAGCAGGATAAAAACTTCCAGCTCAACATCAGTTCCTTGCAGCAGGAGGATTCTGCCCTCTATCTCTGTGCCAGCAGCAAACCCCTGGACAGGGCTCACAAGACCCTCACTTTTGGAGATGGAACCAAGCTTGTAGTGACAGATGACCTAACCAGGGTGACTCCCCCAAAAGTGACT
>1398710
GGATTCACAGCTAAGCAGGATAAAAACTTCCAGCTCAACATCAGTTCCTTGCAGCAGGAGGATTCTGCCCTCTATCTCTGTGCCAGCAGCGTCTGGGACAGGCCTGGAGCAGCAGTTCGGCCCAGGTACCCGGTTAGTGGTCACAGATGACCTGACCAAGGTGACTCCCCCAAAAGTGACT
>1236102
CCTCCGCGATTCAAGCCTACAAAAGCCAATAATCACTTGAGCCTCAGCATCCACCCTGTGGAAGCAGAAGACTCAGCCACCTACCTCTGTAGCAGCAGCCCAGGAGGGGGCGAACTTTACTTTGGACCAGGGACCAAACTGATTGTTATAGATGACCTAACCAGGGTGACTCCCCCAAAAGTGACT
>1295532
GATTCACAGCTAAGCAGGATAAAAACTTCCAGCTCAACATCAGTTCCTTGCAGCAGGAGGATTCTGCCCTCTATCTCTGTGCCAGCAGCAAAGAGTCAGGGGCCGACTCACCCCTCACTTTTGGAGATGGAACCAAGCTTGTAGTGACAGATGACCTAACCAGGGTGACTCCCCCAAAAGTGACT
>1465658
TCATCAGGGAATGGTCACTTGACTCTCAAAATCCACCCTTTGCAAGCAGAGGACTCAGCCACCTACTTCTGTAGCAGCAGCCAGACAGGGGGCGGAATTGTTGAGCTTCACTTTGGACCTGGGACCAGGCTCAGTGTTGTAGATGACCTGACCAGGGTGACTCCCCCAAAAGTGACT
>1545704
TCATCAGGGAATGGTCACTTGACTCTCAAAATCCACCCTTTGCAAGCAGAGGACTCAGCCACCTACTTCTGTAGCAGCAGCTTAGAGAGGGGCTTCGGTACTCAATACTTTGGGGCTGGCTCCCGACTCATCGTTCTAGATGACCTGACCAGGGTGACTCCCCCAAAAGTGACT
>1357851
GATTCACAGCTAAGCAGGATAAAAACTTCCAGCTCAACATCAGTTCCTTGCAGCAGGAGGATTCTGCCCTCTATCTCTGTGCCAGCAGCAAAGAAGTACCCGGACAGTATGAGCAGCAGTTCGGCCCAGGTACCCGGTTAGTGGTCACAGATGACCTGACCAAGGTGACTCCCCCAAAAGTGACT
>783604
ATGCACAAACCTCGATTCTCAGCAAACTATTCCCAAAACTCACTCTATGTGCTGTCAATACAACCCACAGAGCCTGGGGACTCAGGTGTCTACTTCTGTGCCAGCAGCGAGGACTACAACTCACCCCTCACTTTTGGAGATGGAACCAAGCTTGTAGTGACAGATGACCTAACCAGGGTGACTCCCCCAAAAGTGACT
>729969
TCATCAGGGAATGGTCACTTGACCCTCAAAATCCACCCTGTGGAAGCAGAGGACTCAGCCACCTACTTCTGTAGCAGCAGCAGAGATAGAGGGGGCAACTCACCCCTCACTTTTGGAGATGGAACCAAGCTTGTAGTGACAGATGACCTAACCAGGGTGACTCCCCCAAAAGTGACT
>1546506
TCATCAGGGAATGGTCACTTGACCCTCAAAATCCACCCTGTGGAAGCAGAGGACTCAGCCACCTACTTCTGTAGCAGCAGAGGGACAGGGGGCACAGATACTCAATACTTTGGGGCTGGCTCCCGACTCATCGTTCTAGATGACCTGACCAAGGTGACTCCCCCAAAAGTGACT
>1432704
GATTCACAGCTAAGCAGGATAAAAACTTCCAGCTCAACATCAGTTCCTTGCAGCAGGAGGATTCTGCCCTCTATCTCTGTGCCAGCAGCAAAGAGCGTCTCGAGGATCTTCAATTTGGAAAAGGCACCAGACTCATTGTTTTGGATGACCTAACCAGGGTGACTCCCCCAAAAGTGACT
>1208559
GATTCACAGCTAAGCAGGATAAAAACTTCCAGCTCAACATCAGTTCCTTGCAGCAGGAGGATTCTGCCCTCTATCTCTGTGCCAGCAGCAAAGATTACGACAGAGTACAAACAGATCTTCAATTTGGAAAAGGCACCAGACTCATTGTTTTGGATGACCTAACCAGGGTGACTCCCCCAAAAGTGACT
>1286517
GATTCACAGCTAAGCAGGATAAAAACTTCCAGCTCAACATCAGTTCCTTGCAGCAGGAGGATTCTGCCCTCTATCTCTGTGCCAGCAGTCCGGCTGGGGGGGGTTACAATGAGCTTCACTTTGGACCTGGGACCAGGCTCAGTGTTGTAGATGACCTGACCAGGGTGACTCCCCCAAAAGTGACT
>17363
GGAACTTCACTAACAACGATCATTTCAAACCTAATCGTGTGAACAAAACCCACTTGAATCTTCAAATTGGATCTCTTGAGTCCAAAGATACAGCCATGTATTTCTGTTCTACCAGTGATACTACAGGGAAGGCCAACTCACCCCTCACTTTTGGAGATGGAACCAAGCTTGTAGTGACAGATGACCTAACCAGGGTGACTCCCCCAAAAGTGACT
>551102
ATGCACAAACCTCGATTCTCAGCAAACTATTCCCAAAACTCACTCTATGTGCTGTCAATACAACCCACAGAGCCTGGGGACTCAGGTGTCTACTTCTGTGCCAGCAGCCCGCCGTGGGTCTCTGCTAACACTCAGGTTTTTGGATCTGGAAGTCGGCTGATTGTCCTAGATGACCTGACCAAGGTGACTCCCCCAAAAGTGACT
>283729
GGGAACTTCACTAACAACGATCATTTCAAACCTAATCGTGTGAACAAAACCCACTTGAATCTTCAAATTGGATCTCTTGAGTCCAAAGATACAGCCATGTATTTCTGTTCTACCAGGGGGCAATTTTCTGCTAACACTCAGGTTTTTGGATCTGGAAGTCGGCTGATTGTCCTAGATGACCTGACCAAGGTGACTCCCCCAAAAGTGACT
>1106846
GATTCACAGCTAAGCAGGATAAAAACTTCCAGCTCAACATCAGTTCCTTGCAGCAGGAGGATTCTGCCCTCTATCTCTGTGCCAGCAGCAAGGACTGGGGGGTGTATTCTGCTAACACTCAGGTTTTTGGATCTGGAAGTCGGCTGATTGTCCTAGATGACCTGACCAAGGTGACTCCCCCAAAAGTGACT
>1548490
TCATCAGGGAATGGTCACTTGACCCTCAAAATCCACCCTGTGGAAGCAGAGGACTCAGCCACTTACTTCTGCAGTAGCAGCAAAGAGACAGGATCCTATGAGCAGCAGTTCGGCCCAGGTACCCGGTTAGTGGTCACAGATGACCTGACCAAGGTGACTCCCCCAAAAGTGACT
>1467904
TCATCAGGGAATGGTCACTTGACCCTCAAAATCCACCCTGTGGAAGCAGAGGACTCAGCCACCTACTTCTGTAGCAGCAGCAGAGAGAGCAGGGGATCCGGGCAGTTGAATTTTGGAGCCGGATCCAAGTTGATAGTGCTGGATGACCTGACCAAGGTGACTCCCCCAAAAGTGACT
>1465735
CATCAGGGAATGGTCACTTGACTCTCAAAATCCACCCTTTGCAAGCAGAGGACTCAGCCACCTACTTCTGTAGCAGCAGCAGAGTCACAATCAACACCGGGCAGTTGAATTTTGGAGCCGGATCCAAGTTGATAGTGCTGGATGACCTGACCAAGGTGACTCCCCCAAAAGTGACT
>185067
ATGCACAAACCTCGATTCTCAGCAAACTATTCCCAAAACTCACTCTATGTGCTGTCAATACAACCCACAGAGCCTGGGGACTCAGGTGTCTACTTCTGTGCCAGCAGTTCTCCGGACTGGGGGGGGGCGGCGGGCGAGCAGCAGTTCGGCCCAGGTACCCGGTTAGTGGTCACAGATGACCTGACCAAGGTGACTCCCCCAAAGGTGACT
>639519
ATGCACAAACCTCGATTCTCAGCAAACTATTCCCAAAACTCACTCTATGTGCTGTCAATACAACCCACAGAGCCTGGGGACTCAGGTGTCTACTTCTGTGCCAGCCCCCCGCACAGGCCCACAGATACTCAATACTTTGGGGCTGGCTCCCGACTCATCGTTCTAGATGACCTGACCAAGGTGACTCCCCCAAAGGTGACT
>1556293
TCATCAGGGAATGGTCACTTGACTCTCAAAATCCACCCTTTGCAAGCAGAGGACTCAGCCACCTACTTCTGTAGCAGCAGCCGAGCGAGAGGGGACGCCGCACAGACTTTTGGACCTGGAAGTCGGCTGGTCGTCATAGATGACCTGACCAGGGTGACTCCCCCAAAAGTGACT
>636851
GATGCACAAACCTCGATTCTCAGCAAACTATTCCCAAAACTCACTCTATGTGCTGTCAATACAACCCACAGAGCCTGGGGACTCAGGTGTCTACTTCTGTGCCAGCAGCCCGGGGACAGGGAAGGCAGATCTTCAATTTGGAAAAGGCACCAGACTCATTGTTTTGGATGACCTAACCAGGGTGACTCCCCCAAAAGTGACT
>1712324
TCATCAGGGAATGGTCACTTGACCCTCAACATCCATACTGTGGAAGCAGAAGACTCAGCCATCTACTTTTGTAGTACCAACAGAGACTCACCCCTCACTTTTGGAGATGGAACCAAGCTTGTAGTGACAGATGACCTAACCAGGGTGACTCCCCCAAAAGTGACT
>1623668
TCATCAGGGAATGGTCACTTGACCCTCAAAATCCACCCTGTGGAAGCAGAGGACTCAGCCACCTACTTCTGTAGCAGCAAGATGGGACAAACCTATGAGCAGCAGTTCGGCCCAGGTACCCGGTTAGTGGTCACAGATGACCTGACCAAGGTGACTCCCCCAAAAGTGACT
>1524297
GATTCACAGCTAAGCAGGATAAAAACTTCCAGCTCAACATCAGTTCCTTGCAGCAGGAGGATTCTGCCCTCTATCTCTGTGCCAGCAGCAAAGATCCCGGGCAGTTGAATTTTGGAGCCGGATCCAAGTTGATAGTGCTGGATGACCTGACCAAGGTGACTCCCCCAAAAGTGACT
>1237225
CCTCCGCAATTCAAGCCTACAAAAGCCAATAATCACTTGAGCCTCAGCATCCACCCTGTGGAAGCAGAAGACTCAGCCACCTACCTCTGTAGCAGCAGCCCAGGAGGGGGCGAACTTTACTTTGGACCAGGGACCAAACTGATTGTTATAGATGACCTAACCAGGGTGACTCCCCCAAAAGTGACT
>1400819
TCATCAGGGAATGGTCACTTGACTCTCAAAATCCACCCTTTGCAAGCAGAGGACTCAGCCACCTACTTCTGTAGCAGCAGCAGAAGTCCGGGGGACCCTGGCAATGAGCTTCACTTTGGACCTGGGACCAGGCTCAGTGTTGTAGATGACCTGACCAGGGTGACTCCCCCAAAAGTGACT
>1329049
TCATCAGGGAATGGTCACTTGACCCTCAAAATCCACCCTGTGGAAGCAGAGGACTCAGCCACCTACTTCTGTAGCAGCAGCAGAGATTTCGGGACAGGGGGTGACTCACCCCTCACTTTTGGAGATGGAACCAAGCTTGTAGTGACAGATGACCTAACCAGGGTGACTCCCCCAAAAGTGACT
>986322
GATTCACAGCTAAGCAGGATAAAAACTTCCAGCTCAACATCAGTTCCTTGCAGCAGGAGGATTCTGCCCTCTATCTCTGTGCCAGCAGCAAAGAAGGGCCAGTCGCTAACGCCGGCTCACAATTATACTTTGGAGACGGAACCAGGCTGACAGTTCTGGATGACCTGACCAGGGTGACTCCCCCAAAAGTGACT
>1623328
TCATCAGGGAATGGTCACTTGACCCTCAAAATCCACCCTGTGGAAGCAGAGGACTCAGCCACCTACTTCTGTAGCAGCAGCAGAGAACGGGCTAACACTCAGGTTTTTGGATCTGGAAGTCGGCTGATTGTCCTAGATGACCTGACCAAGGTGACTCCCCCAAAAGTGACT
>1680924
TCATCAGGGAATGGTCACTTGACCCTCAAAATCCACCCTGTGGAAGCAGAGGACTCAGCCACTTACTTCTGCAGTAGCAGCGGGGGTCCCTTAGGGCAGCAGTTCGGCCCAGGTACCCGGTTAGTGGTCACAGATGACCTGACCAAGGTGACTCCCCCAAAAGTGACT
>1467966
TCATCAGGGAATGGTCACTTGACCCTCAAAATCCACCCTGTGGAAGCAGAGGACTCAGCCACTTACTTCTGCAGTAGCGGGCTTGAGGCCGCTGTACAAACAGATCTTCAATTTGGAAAAGGCACCAGACTCATTGTTTTGGATGACCTAACCAGGGTGACTCCCCCAAAAGTGACT
>1622527
TCATCAGGGAATGGTCACTTGACCCTCAAAATCCACCCTGTGGAAGCAGAGGACTCAGCCACCTACTTCTGTAGCAGCACCTCGCTAGGGGACACTCAGGTTTTTGGATCTGGAAGTCGGCTGATTGTCCTAGATGACCTGACCAAGGTGACTCCCCCAAAAGTGACT
>1328424
GCGCTTTCAATCAGGTTTCCATAAGGAAAAATTCAATCTTAAGATTGAACTTCTTCAACTGGAGGACACAGGTACATATTTCTGTGCCAGTAGTCAAACAGGGGAACCAGATCTTCAATTTGGAAAAGGCACCAGACTCATTGTTTTGGATGACCTAACCAGGGTGACTCCCCCAAAAGTGACT
>1148024
CCTCCCAGATTCAAGCCTACAAAAGCCAATAATCACTTGAGCCTCAGCATCCACCCTGTGGAAGCAGAAGACTCAGCCACCTACCTCTGTAGCAGCAGCAGCCCAGGAGGGGGCGAACTTTACTTTGGACCAGGGACCAAACTGATTGTTATAGATGACCTAACCAGGGTGACTCCCCCAAAGGTGACT
>1626340
TCATCAGGGAATGGTCACTTGACCCTCAAAATCCACCCTGTGGAAGCAGAGGACTCAGCCACTTACTTCTGCAGTAGCTCCTGGAGCAGTCCTAATGAGCTTCACTTTGGACCTGGGACCAGGCTCAGTGTTGTAGATGACCTGACCAGGGTGACTCCCCCAAAAGTGACT
>1623177
TCATCAGGGAATGGTCACTTGACTCTCAAAATCCACCCTTTGCAAGCAGAGGACTCAGCCACCTACTTCTGTAGCAGCAGAGGACAGGGGGTCGCAGATCTTCAATTTGGAAAAGGCACCAGACTCATTGTTTTGGATGACCTAACCAGGGTGACTCCCCCAAAAGTGACT
>326818
CAGTTCACAGTTGTTCCAGAATCGATTATCAGTTAAATGGCCCTCGAACTCACCCTGCAGCCTGACTTTTGACTCCCCAGAGAAAGGGGACTCAGCTATGTATTTCTGTGCTAGCAGTGCTACCAGAGGCGATGAGCTTCACTTTGGACCTGGGACCAGGCTCAGTGTTGTAGATGACCTGACCAGGGTGACTCCCCCAAAAGTGACT
>1545776
TCATCAGGGAATGGTCACTTGACCCTCAAAATCCACCCTGTGGAAGCAGAGGACTCAGCCACCTACTTCTGTAGCAGCAGCAGAGGTGCTCGATCCTATGAGCAGCAGTTCGGCCCAGGTACCCGGTTAGTGGTCACAGATGACCTGACCAAGGTGACTCCCCCAAAAGTGACT
>770913
ATGCACAAACCTCGATTCTCAGCAAACTATTCCCAAAACTCACTCTATGTGCTGTCAATACAACCCACAGAGCCTGGGGACTCAGGTGTCTACTTCTGTGCCAGCAGTTCAATGGGGGGTGATGAGCAGCAGTTCGGCCCAGGTACCCGGTTAGTGGTCACAGATGACCTGACCAAGGTGACTCCCCCAAAGGTGACT
>1358418
CGCTTTCATCAGGGAATGGTCACTTGACTCTCAAAATCCACCCTTTGCAAGCAGAGGACTCAGCCACCTACTTCTGTAGCAGCAGCCTCGAAGGCTCGGGTAATGCCGCACAGACTTTTGGACCTGGAAGTCGGCTGGTCGTCATAGATGACCTGACCAGGGTGACTCCCCCAAAAGTGACT
>1717449
TCATCAGGGAATGGTCACTTGACCCTCAAAATTCACCCTGTGGAAGCAGAGGACTCAGCCACCTACTTCTGTAGCAGCAGCACTGGGGACACTCAGGTTTTTGGATCTGGAAGTCGGCTGATTGTCCTAGATGACCTGACCAAGGTGACTCCCCCAAAAGTGACT
>1556295
TCATCAGGGAATGGTCACTTGACTCTCAAAATCCACCCTTTGCAAGCAGAGGACTCAGCCACCTACTTCTGTAGCAGCAGCAGAGGGTCTAACACCGGGCAGTTGAATTTTGGAGCCGGATCCAAGTTGATAGTGCTGGATGACCTGACCAAGGTGACTCCCCCAAAGGTGACT
>1466119
TCATCAGGGAATGGTCACTTGACCCTCAAAATTCACCCTGTGGAAGCAGAGGACTCAGCCACCTACTTCTGTAGCAGCAGCAAAGGGACAGTCGCCGGCTCACAATTATACTTTGGAGACGGAACCAGGCTGACAGTTCTGGATGACCTGACCAGGGTGACTCCCCCAAAAGTGACT
>250830
CAGTTCACAGTTGTTCCAGAATCGATTATCAGTTAAATGGCCCTCGAACTCACCCTGCAGCCTGACTTTTGACTCCCCAGAGAAAGGGGACTCAGCTATGTATTTCTGTGCTAGCAGTGTAGAACAGGGGATAGAAGAGCTTCACTTTGGACCTGGGACCAGGCTCAGTGTTGTAGATGACCTGACCAGGGTGACTCCCCCAAAAGTGACT
>1467841
TCATCAGGGAATGGTCACTTGACCCTCAAAATTCACCCTGTGGAAGCAGAGGACTCAGCCACCTACTTCTGTAGCAGCAGCCTGGAGCAGGGGACCGACTCACCCCTCACTTTTGGAGATGGAACCAAGCTTGTAGTGACAGATGACCTAACCAGGGTGACTCCCCCAAAAGTGACT
>615565
GGAACTTCACTAACAACGATCATTTCAAACCTAATCGTGTGAACAAAACCCACTTGAATCTTCAAATTGGATCTCTTGAGTCCAAAGATACAGCCATGTATTTCTGTTCTACCAGTGAAAACACCGGGCAGTTGAATTTTGGAGCCGGATCCAAGTTGATAGTGCTGGATGACCTGACCAAGGTGACTCCCCCAAAGGTGACT
>1436895
GATTCACAGCTAAGCAGGATAAAAACTTCCAGCTCAACATCAGTTCCTTGCAGCAGGAGGATTCTGCCCTCTATCTCTGTGCCAGCAGCAAAGCGCCATTCAATGAGCTTCACTTTGGACCTGGGACCAGGCTCAGTGTTGTAGATGACCTGACCAGGGTGACTCCCCCAAAGGTGACT
>523791
ATGCACAAACCTCGATTCTCAGCAAACTATTCCCAAAACTCACTCTATGTGCTGTCAATACAACCCACAGAGCCTGGGGACTCAGGTGTCTACTTCTGTGCCAGCAGTTCGGGGGGGAAAGGTAATGCCGCACAGACTTTTGGACCTGGAAGTCGGCTGGTCGTCATAGATGACCTGACCAGGGTGACTCCCCCAAAGGTGACT
>1334223
GGATTCACAGCTAAGCAGGATAAAAACTTCCAGCTCAACATCAGTTCCTTGCAGCAGGAGGATTCTGCCCTCTATCTCTGTGCCAGCAGCAAAGAACAGGCTGCATATGAGCAGCAGTTCGGCCCAGGTACCCGGTTAGTGGTCACAGATGACCTGACCAAGGTGACTCCCCCAAAGGTGACT
>1722655
TCATCAGGGAATGGTCACTTGACTCTCAAAATCCACCCTTTGCAAGCAGAGGACTCAGCCACCTACTTCTGTAGCAGCAGGCGCGCAGATACTCAATACTTTGGGGCTGGCTCCCGACTCATCGTTCTAGATGACCTGACCAAGGTGACTCCCCCAAAGGTGACT
>1680998
TCATCAGGGAATGGTCACTTGACCCTCAAAATCCACCCTGTGGAAGCAGAGGACTCAGCCACCTACTTCTGTAGCAGCAGCCGACAGTATTCTGAGCAGCAGTTCGGCCCAGGTACCCGGTTAGTGGTCACAGATGACCTGACCAAGGTGACTCCCCCAAAAGTGACT
>1012778
ATGCACAAACCTCGATTCTCAGCAAACTATTCCCAAAACTCACTCTATGTGCTGTCAATACAACCCACAGAGCCTGGGGACTCAGGTGTCTACTTCTGTGCCAGCAGTCAGAAATATGAGCAGCAGTTCGGCCCAGGTACCCGGTTAGTGGTCACAGATGACCTGACCAAGGTGACTCCCCCAAAGGTGACT
>1626338
TCATCAGGGAATGGTCACTTGACTCTCAAAATCCACCCTTTGCAAGCAGAGGACTCAGCCACCTACTTCTGTAGCAGCAGCAGGGGCCACAACTCACCCCTCACTTTTGGAGATGGAACCAAGCTTGTAGTGACAGATGACCTAACCAGGGTGACTCCCCCAAAGGTGACT
>1102288
GATTCACAGCTAAGCAGGATAAAAACTTCCAGCTCAACATCAGTTCCTTGCAGCAGGAGGATTCTGCCCTCTATCTCTGTGCCAGCAGCAAAGGGGCCGGAGGCGCCTCCACAGATACTCAATACTTTGGGGCTGGCTCCCGACTCATCGTTCTAGATGACCTGACCAAGGTGACTCCCCCAAAGGTGACT
>639177
ATGCACAAACCTCGATTCTCAGCAAACTATTCCCAAAACTCACTCTATGTGCTGTCAATACAACCCACAGAGCCTGGGGACTCAGGTGTCTACTTCTGTGCCAGCAGCTCCGATCTCGGGGGAAATACACAGTACTTTGGCATGGGAACCCAGCTTACTGTTGTTGATGACCTAACCAGGGTGACTCCCCCAAAGGTGACT
>1208544
GATTCACAGCTAAGCAGGATAAAAACTTCCAGCTCAACATCAGTTCCTTGCAGCAGGAGGATTCTGCCCTCTATCTCTGTGCCAGCAGCAAGAGAGTGGGGGGTGCCGGGGGAACTCAATACTTTGGGGCTGGCTCCCGACTCATCGTTCTAGATGACCTGACCAAGGTGACTCCCCCAAAGGTGACT
>1335085
GATTCACAGCTAAGCAGGATAAAAACTTCCAGCTCAACATCAGTTCCTTGCAGCAGGAGGATTCTGCCCTCTATCTCTGTGCCTCAACTCAGGGGATTGGTAATGCCGCACAGACTTTTGGACCTGGAAGTCGGCTGGTCGTCATAGATGACCTGACCAGGGTGACTCCCCCAAAGGTGACT
>1735162
TCATCAGGGAATGGTCACTTGACCCTCAAAATCCACCCTGTGGAAGCAGAGGACTCAGCCACCTACTTCTGTAGCAGCTCCGGGGAGGAGCAGCAGTTCGGCCCAGGTACCCGGTTAGTGGTCACAGATGACCTGACCAAGGTGACTCCCCCAAAAGTGACT
>1400700
GATTCACAGCTAAGCAGGATAAAAACTTCCAGCTCAACATCAGTTCCTTGCAGCAGGAGGATTCTGCCCTCTATCTCTGTGCCAGCAGCGTCTGGGACAGGCCTGGAGCAGCAGTTCGGCCCAGGTACCCGGTTAGTGGTCACAGATGACCTGACCAAGGTGACTCCCCCAAAGGTGACT
>1208542
GATTCACAGCTAAGCAGGATAAAAACTTCCAGCTCAACATCAGTTCCTTGCAGCAGGAGGATTCTGCCCTCTATCTCTGTGCCAGCAGCAAACCCCTGGACAGGGCTCACAAGACCCTCACTTTTGGAGATGGAACCAAGCTTGTAGTGACAGATGACCTAACCAGGGTGACTCCCCCAAAGGTGACT
>1250992
CCTCCGCGATTCAAGCCTACAAAAGCCAATAATCACTTGAGCCTCAGCATCCACCCTGTGGAAGCAGAAGACTCAGCCACCTACCTCTGTAGCAGCAGCCAACCAGGAGGGGGCGAACTTTACTTTGGACCAGGGACCAAACTGATTGTTATAGATGACCTAACCAGGGTGACTCCCCCAAAGGTGACT
>1235793
CCGCTTTCAATCAGGTTTCCATAAGGAAAAATTCAATCTTAAGATTGAACTTCTTCAACTGGAGGACACAGGTACATATTTCTGTGCCAGTAGCAACAGGGGTAGGAATGCCGCACAGACTTTTGGACCTGGAAGTCGGCTGGTCGTCATAGATGACCTGACCAGGGTGACTCCCCCAAAAGTGACT
>1295538
GATTCACAGCTAAGCAGGATAAAAACTTCCAGCTCAACATCAGTTCCTTGCAGCAGGAGGATTCTGCCCTCTATCTCTGTGCCAGCAGCAAAGAGTCAGGGGGAGACTCACCCCTCACTTTTGGAGATGGAACCAAGCTTGTAGTGACAGATGACCTAACCAGGGTGACTCCCCCAAAGGTGACT
>1466136
TCATCAGGGAATGGTCACTTGACTCTCAAAATCCACCCTTTGCAAGCAGAGGACTCAGCCACCTACTTCTGTAGCAGCAGCCAGACAGGGGGCAATATTGTTGAGCTTCACTTTGGACCTGGGACCAGGCTCAGTGTTGTAGATGACCTGACCAGGGTGACTCCCCCAAAGGTGACT
>1244706
GATTCACAGCTAAGCAGGATAAAAACTTCCAGCTCAACATCAGTTCCTTGCAGCAGGAGGATTCTGCCCTCTATCTCTGTGCCAGCAGTTCTGCTGGGGGGGGTTACAATGAGCTTCACTTTGGACCTGGGACCAGGCTCAGTGTTGTAGATGACCTGACCAGGGTGACTCCCCCAAAGGTGACT
>516077
CAGTTCACAGTTGTTCCAGAATCGATTATCAGTTAAATGGCCCTCGAACTCACCCTGCAGCCTGACTTTTGACTCCCCAGAGAAAGGGGACTCAGCTATGTATTTCTGTGCTAGCAGCCCCCCGAGGACAAAACTTCAATTTGGAAAAGGCACCAGACTCATTGTTTTGGATGACCTAACCAGGGTGACTCCCCCAAAAGTGACT
>1329104
TCATCAGGGAATGGTCACTTGACCCTCAAAATCCACCCTGTGGAAGCAGAGGACTCAGCCACCTACTTCTGTAGCAGCAGCAGAGTGACGGGGGGTGGTGAAACCGGGCAGTTGAATTTTGGAGCCGGATCCAAGTTGATAGTGCTGGATGACCTGACCAAGGTGACTCCCCCAAAAGTGACT
>1556259
TCATCAGGGAATGGTCACTTGACTCTCAAAATCCACCCTTTGCAAGCAGAGGACTCAGCCACCTACTTCTGTAGCAGCAGCTTAGAGAGGGGCTTCGGTACTCAATACTTTGGGGCTGGCTCCCGACTCATCGTTCTAGATGACCTGACCAAGGTGACTCCCCCAAAGGTGACT
>1362871
GATTCACAGCTAAGCAGGATAAAAACTTCCAGCTCAACATCAGTTCCTTGCAGCAGGAGGATTCTGCCCTCTATCTCTGTGCCAGCAGCAAAGTACCCGGACAGTATGAGCAGCAGTTCGGCCCAGGTACCCGGTTAGTGGTCACAGATGACCTGACCAAGGTGACTCCCCCAAAGGTGACT
