# Supplementary material for: Tasmanian devils with contagious cancer exhibit a constricted T-cell repertoire diversity
Source: Commun Biol. 2019 Mar 13;2:99. doi: 10.1038/s42003-019-0342-5 (PMC6416256; doi:10.1038/s42003-019-0342-5)
Supplement: Supplementary file 4 — Supplementary Data 2 [file 42003_2019_342_MOESM4_ESM.txt]

clonotype	TD10	TD11	TD15	TD16	TD18	TD2	TD3	TD5	TD6	TD8	TD9	TD1	TD12	TD13	TD14	TD17	TD19	TD20	TD21	TD4	TD7
1811	0.017253423	0.022170015	0.019489173	0.02146513	0.021483973	0.010030046	0.014415664	0.010850113	0.017609084	0.00894157	0.019563663	0.019486858	0.019564664	0.030443609	0.030674266	0.032398854	0.044381707	0.036472727	0.022488625	0.013493965	0.024871511
74178	0.007958207	0.010173176	0.00868062	0.009088395	0.009037217	0.004401833	0.00595021	0.004901531	0.006998089	0.003816103	0.008802872	0.008459391	0.008653734	0.013441936	0.013303883	0.013570664	0.018588752	0.015667196	0.009589238	0.005922636	0.010175014
1623827	0.005329257	0.007659383	0.004747166	0.005470464	0.005821401	0.002262235	0.004191329	0.003662591	0.004590337	0.002250467	0.007221773	0.007262183	0.008055026	0.007601967	0.006862958	0.010857023	0.010200854	0.013173334	0.009264673	0.004480941	0.008525647
1017259	0.002918134	0.004158666	0.0030614	0.005224217	0.005869832	0.002875426	0.00234965	0.002185874	0.004132327	0.002310767	0.002956304	0.003394281	0.005673959	0.008463309	0.00641726	0.006408916	0.006806238	0.008150584	0.004966264	0.0034362	0.006973697
16953	0.003631707	0.002288518	0.002306029	0.002879191	0.004763185	0.002301655	0.002533147	0.001727008	0.002975787	0.00153764	0.003127234	0.005530837	0.002443002	0.005518306	0.004713353	0.006859139	0.008806272	0.005863377	0.004069549	0.002656906	0.006479895
1546054	0.002884334	0.005302925	0.002413501	0.00183359	0.002770251	0.002016959	0.001767832	0.001593519	0.003743402	0.001328745	0.002062809	0.006443872	0.004029233	0.002559007	0.006164829	0.006293285	0.0057552	0.006077037	0.005163916	0.002788412	0.002815009
1466011	0.002820488	0.003411322	0.00256089	0.002704925	0.004157798	0.001850522	0.002611469	0.001920983	0.004449607	0.000555618	0.001853032	0.002733844	0.003144935	0.004703427	0.004713353	0.00541498	0.007500128	0.005663728	0.005719422	0.002766494	0.004141893
1626535	0.002257141	0.003121681	0.002081875	0.002284411	0.002576527	0.001062134	0.001839441	0.001491317	0.001867863	0.000949719	0.003033999	0.00298381	0.003189666	0.003141575	0.002946339	0.004502233	0.004272181	0.005597178	0.003882299	0.001906835	0.003671605
647289	0.002704063	0.001494688	0.001784025	0.000765259	0.001256783	0.000858467	0.000315524	0.001105452	0.001192362	0.000471629	0.002971843	0.002181286	0.003564719	0.001704814	0.002508529	0.003156483	0.003136108	0.005232906	0.003104175	0.000516282	0.002993046
651597	0.000938911	0.000979772	0.000770724	0.001303213	0.001833112	0.00064385	0.00110993	0.001109623	0.00219282	0.000366105	0.00237359	0.002289166	0.00150021	0.001733406	0.002772793	0.003621468	0.005479685	0.002136595	0.004402436	0.000591776	0.002267459
1013464	0.001179272	0.001948816	0.001311151	0.002140452	0.002733928	0.001228571	0.001004755	0.000926077	0.001591521	0.000964794	0.001289741	0.001339294	0.002436121	0.003566884	0.002638689	0.002634913	0.003054474	0.003555154	0.002013969	0.001595118	0.002929222
249935	0.001306964	0.001519719	0.001185256	0.001208503	0.004116631	0.000685459	0.000317762	0.000786331	0.00179366	0.000211049	0.001911303	0.004220486	0.001472683	0.002869948	0.002551916	0.003304098	0.002683719	0.0028126	0.001949472	0.001193294	0.002576506
757721	0.001738863	0.00243155	0.000396109	0.001102427	0.002000199	0.000738019	0.000277483	0.000613213	0.001724575	0.000630992	0.002233738	0.003157471	0.002463647	0.003727716	0.00276096	0.000969333	0.003993265	0.001141852	0.001918264	0.001249306	0.002008801
1236016	0.001536058	0.001065591	0.001025584	0.001352462	0.002135805	0.001022714	0.001161399	0.0007029	0.001202597	0.000643914	0.001429593	0.002470721	0.00105634	0.002255215	0.002035222	0.002979346	0.00376537	0.002637469	0.001830881	0.001110494	0.002640331
1546341	0.001194294	0.001634145	0.001341857	0.001837379	0.0015958	0.000383244	0.000644476	0.001084594	0.001138629	0.000637453	0.001709295	0.001826071	0.002632249	0.002584026	0.002417812	0.002120724	0.002915016	0.003141845	0.001475107	0.001405165	0.002240586
755094	0.000368053	0.001187169	0.001298869	0.001223656	0.00111149	0.000915406	0.001141259	0.000861418	0.000765056	0.000368258	0.001647139	0.002857511	0.001978488	0.003080816	0.004019169	0.001062822	0.001588462	0.003257432	0.001626987	0.000287365	0.000608015
1622787	0.000488234	0.001644872	0.000426815	0.000757682	0.001368175	0.000762108	0.000548252	0.000287835	0.00163502	0.000964794	0.001763682	0.001820808	0.001304082	0.001704814	0.003222435	0.002738243	0.003251756	0.001583182	0.002827462	0.000613694	0.001269777
552638	0.00140461	0.001197896	0.00054964	0.001939666	0.002782359	0.000731449	0.000604196	0.000732101	0.001865304	0.000999251	0.000691488	0.003165365	0.001465801	0.001504668	0.002855622	0.001847638	0.001925203	0.002542898	0.001527121	0.001185988	0.002220431
1407008	0.000747373	0.001626993	0.001486176	0.000988775	0.001075167	0.001127833	0.00123972	0.000930248	0.001586404	0.000969101	0.000963421	0.002173393	0.002260637	0.001075784	0.003222435	0.002337225	0.001826562	0.001859888	0.001452221	0.001261482	0.002267459
522631	0.001393343	0.002399368	0.00085363	0.001307001	0.002232667	0.000127018	0.000297622	0.000529783	0.001018369	0.000463015	0.000769183	0.000726218	0.000949674	0.000918526	0.001084663	0.002666896	0.002551064	0.002479851	0.003176994	0.001137282	0.003963855
1722318	0.000826241	0.001079894	0.000001	0.000909218	0.001724142	0.000437993	0.00072951	0.000684129	0.001307504	0.00038118	0.000924573	0.0013314	0.001909671	0.001368854	0.003044944	0.002010013	0.00203745	0.001936946	0.002794174	0.000922977	0.002230508
1018516	0.0004657	0.001047712	0.001139197	0.001503999	0.001276156	0.000435803	0.000597483	0.000408809	0.001678518	0.00058146	0.000932343	0.001723453	0.001899348	0.002112253	0.002449366	0.004553898	0.002534057	0.000725041	0.000744836	0.000961941	0.001797172
1467937	0.001299452	0.001448203	0.001188327	0.001257752	0.001678133	0.000838757	0.001116643	0.000836389	0.001885774	0.000213202	0.000808031	0.001144583	0.001341931	0.002097957	0.00186562	0.002219133	0.003272164	0.002234668	0.002255312	0.001310188	0.001642648
1546042	0.001329498	0.002084697	0.001031726	0.000776624	0.001152657	0.000875987	0.000827972	0.000723758	0.00163502	0.000540543	0.001006153	0.002568076	0.001565586	0.001068636	0.002445422	0.002669357	0.002367387	0.002294213	0.002192896	0.001161635	0.000967449
1356091	0.000153981	0.001659175	0.000414533	0.000613722	0.001135706	0.000293456	0.000637762	0.000193975	0.0011156	0.0005147	0.000656525	0.001326138	0.002783646	0.001969292	0.003585304	0.000334592	0.001972823	0.002707521	0.002026452	0.001125106	0.001273136
997736	0.000195293	0.001276564	0.001114632	0.002163182	0.001920287	0.000602241	0.000604196	0.001261884	0.000568035	0.000428558	0.000687603	0.00122352	0.001741069	0.002584026	0.00214566	0.002147786	0.001329955	0.00250437	0.001889136	0.0009108	0.002035675
1139453	0.001055336	0.002045363	0.000641758	0.001647958	0.00108001	0.000766488	0.000427413	0.000707072	0.001471262	0.000273502	0.000547751	0.001870802	0.001720424	0.002512545	0.000859842	0.001923905	0.001153081	0.002749553	0.001984841	0.001134847	0.002421983
1334686	0.001152982	0.000493462	0.000841348	0.000712221	0.000661083	0.000144538	0.000384895	0.000106374	0.000770174	0.000402715	0.000866302	0.00131035	0.000698492	0.000746973	0.002579526	0.002061678	0.003656525	0.002661987	0.002157526	0.001181118	0.000752461
1134007	0.000743617	0.001852269	0.00170726	0.001992704	0.001092118	0.000227757	0.000514685	0.000592355	0.000427306	0.000882958	0.000303011	0.003157471	0.002198702	0.001272356	0.001183269	0.001082504	0.002343577	0.002756558	0.001456382	0.000852353	0.000943935
1398710	0.000788685	0.000289641	0.0008045	0.001197137	0.000881443	0.000611001	0.000505734	0.000784245	0.000716441	0.000779588	0.000477826	0.001005128	0.000763868	0.002219474	0.000966336	0.00103822	0.00194221	0.003036767	0.003459948	0.000896188	0.00138399
1236102	0.000555835	0.000615039	0.000457521	0.000750105	0.001070324	0.000383244	0.000727273	0.000755044	0.001095131	0.000215356	0.001414054	0.001357713	0.000935911	0.001043617	0.001909007	0.002246196	0.003401418	0.00121891	0.002663099	0.000353118	0.001548591
1295532	8.64E-05	0.001247957	0.000715453	0.000598569	0.001104226	0.000998625	0.001295664	0.000139746	0.000509185	0.000519007	0.001041116	0.001881326	0.001968165	0.001486798	0.001782791	0.000927509	0.002289155	1.40E-05	0.002563233	0.000925412	0.002771339
1465658	0.000852531	0.001265836	0.000819853	0.000564473	0.001590957	0.000812478	0.000264056	0.000433838	0.000944166	0.000348876	0.001126581	0.001710297	0.000922147	0.001011451	0.001692074	0.002450395	0.001887787	0.001043779	0.001550007	0.000840177	0.002371595
1545704	0.000341763	0.001197896	0.000844418	0.000458398	0.002220559	0.000442373	0.000767552	0.000794674	0.000803437	0.000170131	0.001278087	0.001705034	0.001483006	0.001372428	0.001530361	0.002334764	0.001887787	0.001092816	0.001926586	0.000530894	0.001101817
1357851	0.000360542	0.001255109	0.000607981	0.000155325	0.000385026	0.000525592	0.000308811	0.000654928	0.000263548	0.000473783	0.00066041	0.000810418	0.000216773	0.000854194	0.002362593	0.001921445	0.001204102	0.004003489	0.000734433	0.001505012	0.001236185
783604	0.001179272	0.001362383	0.00080143	0.000549319	0.000452829	2.19E-06	2.24E-06	0.000346236	0.001678518	0.000282116	0.001278087	0.001794496	0.001266232	0.001290226	0.000607411	0.001958348	0.001680301	0.002574422	0.001816317	0.000823129	0.00100776
729969	0.001487235	0.001065591	0.000776865	0.000640241	0.001503781	0.000448943	0.000626573	0.000175204	0.00049895	0.000402715	0.000730335	0.001165633	0.001080426	0.001372428	0.000990001	0.001941127	0.001363969	0.001281957	0.003066725	0.001125106	0.00100776
1546506	0.000848775	0.001376686	0.000979525	0.000522801	0.000825748	0.000742399	0.000552727	0.000327464	0.001363796	0.000159363	0.000703142	0.001957632	0.000633116	0.001118672	0.00130554	0.001852558	0.002023844	0.002024511	0.00133155	0.000908365	0.001145487
1432704	0.000405609	0.000879649	0.000377685	0.001443384	0.001007364	0.000341635	0.000682517	0.000133489	0.000701088	0.000318726	0.000458402	0.001647147	0.001345372	0.001572574	0.00327371	0.00197311	0.000520417	0.0017408	0.00083846	0.000199694	0.001148846
1208559	0.000435655	0.001523295	0.000893548	0.000818297	0.000414085	0.000413904	0.000304336	0.000890619	0.000624327	5.17E-05	0.000310781	0.001389287	0.000247741	0.0009221	0.00255586	0.00218223	0.000462593	0.002108574	0.001031951	0.000572294	0.002650408
1286517	0.000837508	0.001215775	0.000417603	0.001056966	0.000133185	0.000696409	0.000760839	0.000193975	0.000862287	0.000725749	0.000388476	0.000810418	0.000357848	0.000789861	0.001601357	0.003210609	0.001612272	0.002718029	0.000967454	0.000764682	0.001289932
17363	0.000281673	0.001165714	0.000181166	0.000806931	0.001380282	0.000777438	0.000116364	0.00046721	0.000534772	0.000275655	0.000940113	0.001449805	0.001138921	0.000679066	0.00248092	0.000804497	0.002251739	0.002777573	0.001092287	0.000806082	0.000567705
551102	0.001228095	0.000400491	0.00020266	0.001636593	0.001409341	0.000446753	0.000270769	0.000429666	7.68E-06	0.000344569	0.000555521	0.001805021	0.000591826	0.001915681	0.002189047	0.000223882	0.001704111	0.001401046	0.001608262	0.000574729	0.000990964
283729	0.001119182	0.000407642	0.001314222	0.00033338	0.001535261	0.000256226	0.000393846	3.75E-05	0.000818789	0.00050824	0.000442863	0.002007625	0.000196128	0.001704814	0.001309484	0.002366747	0.001421793	0.000336251	0.001493832	0.000932718	0.001125332
1106846	0.000202805	0.001365959	0.000337767	0.00107212	0.001411762	0.000385434	0.000499021	0.000410894	0.000001	2.15E-06	3.88E-06	0.000907773	0.001555263	0.001386725	0.001668409	0.001345749	0.002166704	0.0021436	0.000318324	0.000387212	0.000947294
1548490	0.000001	0.000350429	0.000819853	0.000954679	0.000411663	0.000435803	0.00036028	0.000525611	0.00125633	0.00028427	0.000139851	0.0013735	0.000860212	0.00105434	0.001309484	0.002472538	0.000874165	0.0021436	0.001156784	0.000406694	0.001068225
1467904	0.000634704	0.001119228	0.000432956	0.000587204	0.002114011	0.000337255	0.000411748	0.000523525	0.000486156	8.61E-05	0.000959536	0.000663069	0.001104512	0.001186579	0.001475141	0.000942271	0.001853773	0.002735542	0.00159994	8.77E-05	0.001021197
1465735	0.000548324	0.000328974	0.00040225	0.000697067	0.001096961	0.000512452	0.000572867	0.000212747	0.000862287	0.000314419	0.000229201	0.00094461	0.001204297	0.000943545	0.001502751	0.001532727	0.001833365	0.000854638	0.001887055	0.000523588	0.000984245
185067	0.000642215	0.000772375	0.000555781	0.000519012	0.002009885	0.000398574	0.00010965	0.000525611	0.000808554	7.97E-05	0.000994499	0.00216813	0.000746664	0.001304522	0.001262153	0.001466301	0.001316349	0.001124339	0.000932085	0.000591776	0.001152205
639519	0.001246873	0.000593584	0.000712382	0.000284131	0.000632024	0.000389814	0.000136503	0.000508925	0.000491273	0.000208895	0.00131305	0.001013022	0.001716983	0.000825602	0.000875619	0.001301465	0.001384377	0.002122585	0.00137108	0.000270318	0.001155565
1556293	0.001081625	0.001112077	0.000531216	0.000458398	0.000941982	0.000575961	0.000241678	0.000118888	0.000450334	0.000267041	0.000982845	0.000742006	0.001517414	0.001619037	0.000757292	0.001481062	0.001108862	0.001337999	0.000857185	0.000599082	0.001918103
636851	0.000860042	3.58E-06	0.000967243	0.000871334	0.000559378	0.000177387	0.000107413	0.00048181	0.00115654	0.00015721	0.001553905	0.000639388	0.000636557	0.001465353	0.001388368	0.00145892	0.002088471	0.001015758	0.002105513	0.000847482	1.01E-05
1712324	0.000300451	0.000911831	0.000001	0.000465974	0.001760465	0.000335065	0.000601958	0.000500582	0.00043754	0.000409176	0.000943997	0.001084065	0.001142362	0.000732677	0.001830122	0.001719705	0.001013623	0.00212959	0.000771883	0.000494365	0.000608015
1623668	0.000229094	0.000826012	0.000712382	0.000303073	0.00098557	0.000777438	0.000516923	0.00088019	0.000353103	0.000348876	0.000858532	0.001536636	0.00121806	0.000725529	0.001901118	0.000971793	0.000986411	0.000886162	0.000948729	0.000384776	0.001867715
1524297	0.000503256	0.001205048	0.000586487	0.001299425	0.001109069	0.000462083	0.000255105	0.000162689	0.000695971	5.60E-05	0.000435093	0.000684119	0.001097631	0.001240189	0.001293707	0.001601614	0.001663294	0.000791591	0.001493832	0.000404259	0.001001041
1237225	0.000322985	0.000421945	0.000313202	0.000371264	0.000767631	0.000234326	0.000487832	0.000546469	0.001023486	0.000148595	0.001037232	0.000907773	0.000646879	0.000743399	0.001191157	0.001618836	0.002248338	0.000886162	0.001853767	0.0002898	0.000859955
1400819	0.000736106	0.000493462	0.000193449	0.000409148	0.00085965	0.000273746	0.000270769	0.000584012	0.000752263	0.000370412	0.000718681	0.001362975	0.001107953	0.000375273	0.001096496	0.000976714	0.002520451	0.001719784	0.000676178	0.000355553	0.00092378
1329049	0.000522034	0.000808133	0.000325485	0.000829662	0.00057875	0.000589101	0.000644476	0.000148089	0.000473362	0.000142135	0.000924573	0.000702537	0.001021932	0.000875638	0.00207072	0.002420873	0.001251722	0.000297722	0.0012941	0.000530894	0.000614733
986322	0.000420632	0.00030752	0.000687817	0.00042809	0.000990413	0.000001	0.000261818	0.000256548	0.001159098	0.000114139	0.000209777	0.000305222	0.001390103	0.000318089	0.001826178	0.001203056	0.000741509	0.001933443	0.001570812	0.001178682	0.000557627
1623328	0.000578369	0.001777177	0.000156601	0.000617511	0.000740994	0.000429233	0.000255105	0.000321207	0.000841818	8.40E-05	0.000835224	0.000763055	0.001207738	0.001000729	0.000619244	0.001001316	0.002091872	0.00074956	0.001464705	0.000908365	0.001145487
1680924	0.000431899	0.001326625	0.000285567	0.000306861	0.000869336	0.000260606	0.000378182	0.000333721	0.000619209	0.000264888	0.000182584	0.000791999	0.00105634	0.000861342	0.000978169	0.000425621	0.001085052	0.002077051	0.00167484	0.000409129	0.00155195
1467966	0.0004995	0.000990499	0.000460592	0.001318367	0.000612652	0.000444563	0.000333427	0.000171032	0.000744586	0.000325187	0.000722566	0.000976185	0.001510532	0.000818453	0.001053109	0.001124328	0.002115682	0.001029769	0.000871749	0.000343376	0.00088011
1622527	0.000574613	0.000632918	0.000439097	0.000393995	0.000554534	0.000361344	0.000246154	0.000531868	0.000432423	0.000131367	0.000337974	0.000844623	0.00113548	0.001061488	0.002023389	0.00073069	0.001704111	0.000679507	0.001400208	0.000284929	0.000779334
1328424	0.000221583	8.58E-05	0.000439097	0.000734951	0.001104226	0.000214617	0.00040951	0.000250291	0.000294252	0.000295037	0.001037232	0.000626232	0.000963438	0.001812034	0.001711795	0.001168612	0.000870763	0.001712779	0.000634567	0.000270318	0.000866673
1148024	0.00035303	0.00048631	0.000328555	0.000545531	0.000767631	0.000205857	0.00049007	0.000533954	0.000926255	0.000155056	0.001037232	0.000910404	0.000626234	0.000625456	0.001301595	0.001451539	0.002139492	0.00077758	0.001706048	0.000250835	0.000836441
1626340	0.000766151	0.001290867	0.000629475	0.00033338	0.000397134	0.000554062	0.000443077	0.000210662	0.00103628	0.000267041	0.000606023	0.000649913	0.00072946	0.000704084	0.00135287	0.001495824	0.00141499	0.001376528	0.001368999	0.000572294	0.000957372
1623177	0.000338008	0.000643646	0.000614122	0.00090543	0.001518311	0.000433613	0.000375944	0.000283663	0.000504067	0.00025412	0.000621562	0.00094461	0.000461074	0.001472501	0.001092551	0.001746768	0.000908179	0.001019261	0.001038193	0.000650224	0.001061507
326818	0.00017276	0.000879649	0.000175025	0.000219728	0.000336595	0.000120448	0.00055049	2.09E-06	5.12E-06	0.00064176	0.000664294	7.89E-06	0.000743223	0.000500365	0.001652632	0.002059218	0.000925186	0.001989485	0.001129737	0.000448094	0.000833081
1545776	0.000537057	0.000525644	0.000488227	0.000803143	0.000481888	0.000604431	0.000492308	0.000277406	0.000516861	8.61E-05	0.001033347	0.000934085	0.0004886	0.001426039	0.000390479	0.001055441	0.001551047	0.001530643	0.000821816	0.000657529	0.001064866
770913	0.00069855	0.001001227	0.000190378	0.000435667	0.0008766	0.000289076	0.000143217	0.00027532	0.000662707	0.000286423	0.000963421	0.001249832	0.000980642	0.001654777	0.001021555	0.000398558	0.001727921	0.000612958	0.000909199	0.000474882	0.000819645
1358418	0.000807463	0.000522068	0.000807571	0.000647818	0.000179195	0.000264986	0.00036028	0.000429666	0.000112584	0.000445786	0.0008158	0.0007078	0.000777632	0.000436032	0.002074664	0.001714785	0.000860559	0.001401046	0.000310001	0.000513847	0.001014478
1717449	0.000236605	0.000754496	0.000001	0.000268977	0.000699827	0.000359154	0.000237203	0.000494325	0.00085717	0.000314419	0.001010038	0.000749899	0.000553977	0.000775565	0.001506695	0.001471221	0.001374173	0.00083012	0.001435577	5.84E-05	0.000994323
1556295	0.000514523	0.000679404	0.000577275	0.000776624	0.000760366	0.000162058	0.000288671	0.000419237	0.000519419	0.000335955	0.000679833	0.000844623	0.001200856	0.001208023	0.000942671	0.000870924	0.001241518	0.001330994	0.000678258	0.000489494	0.00092378
1466119	0.00037932	0.000743768	0.000479015	0.000287919	0.000716778	0.000306595	0.00023049	0.000698729	0.00019958	0.000215356	0.000101004	0.000576238	0.001180211	0.000925674	0.001088607	0.000150074	0.001112264	0.001565669	0.001672759	0.000304412	0.000490443
250830	0.00052579	0.000457704	0.000568063	0.000780412	0.000733729	0.000319735	0.000416224	0.000135574	0.000731793	0.000001	0.000396246	0.000470989	0.000705374	0.000696936	0.000784901	0.00124488	0.000836749	0.001947454	0.001450141	0.000409129	0.000510598
1467841	0.00081873	0.000718738	0.000475945	6.44E-05	0.000651396	0.000302215	0.000358042	0.000456781	0.000140729	0.000228277	0.000617677	0.000594657	0.000602148	0.001436761	0.001388368	0.000880765	0.000510213	0.001621711	0.000399465	0.000467576	0.001111895
615565	0.000589636	0.000482734	0.000282496	0.000787989	0.001222882	0.000317545	0.000241678	0.000304521	0.000790643	0.000407022	0.000303011	0.001378762	0.000605589	0.000686214	0.00125032	0.000735611	0.000952397	0.001050784	0.000638728	0.000501671	0.000873392
1436895	0.000424388	0.000686555	0.000647899	0.000420513	0.000506104	0.000475223	0.000546014	0.000415066	0.00077785	0.000441479	0.000427324	0.00092356	0.000922147	0.000564697	0.001396257	0.000998856	0.00079253	0.000805601	0.0006096	0.000540635	0.000990964
523791	0.000600903	0.001054864	0.000371544	0.000545531	0.00090808	5.47E-05	0.000138741	0.00022109	0.000432423	0.00019382	0.00033409	0.000276279	0.000519568	0.000403866	0.000508805	0.00104068	0.001125869	0.001141852	0.001356516	0.000489494	0.001521717
1334223	7.51E-05	0.000650797	0.00019959	0.000219728	0.000457673	0.000144538	0.000288671	0.000127231	0.000506626	0.000226124	0.000322435	0.000570976	0.001149243	0.000761269	0.001597413	0.000127932	0.000894573	0.00113835	0.000977857	0.000535765	0.000618093
1722655	0.000001	0.000001	0.000001	0.000001	2.42E-06	0.000001	0.000001	0.000001	0.000001	0.000001	0.000001	0.000001	0.000001	0.000001	0.000001	4.92E-06	3.06E-05	0.00825216	1.25E-05	2.44E-06	0.000001
1680998	0.000443166	0.0004434	0.000001	0.000371264	0.000721621	0.000225567	0.000315524	0.000254462	0.000527096	0.000174438	0.000485595	0.000531508	0.000794836	0.000696936	0.001289763	0.000910287	0.000846953	0.000816109	0.001160945	0.000311718	0.000896906
1012778	0.000488234	0.000718738	0.000592628	0.000337168	0.00054727	0.000194907	8.95E-05	0.000187718	0.000148406	6.25E-05	0.001052771	0.000873567	0.000220214	0.001104376	0.000903228	0.000270626	0.001248321	0.001761815	0.000584634	0.000328765	0.000950653
1626338	7.14E-05	0.000500613	0.000439097	0.000837239	0.000871757	0.000264986	0.000232727	0.000456781	0.000232843	0.00015721	0.000303011	0.000478883	0.000719137	0.001150838	0.000993946	0.001048061	0.000608854	0.001131345	0.000771883	0.000404259	0.000876751
1102288	0.000244117	0.000661525	0.000187307	0.000265189	0.000559378	0.000308785	0.000237203	0.000139746	0.000721558	0.000374719	0.000594369	0.000752531	0.000595267	0.000743399	0.001368647	0.001030839	0.001275532	0.000654989	0.001002823	0.000211871	0.000540831
639177	0.000195293	0.000479158	0.000482086	0.000617511	0.000612652	0.000177387	0.000223776	0.000146003	0.000652473	0.000286423	0.000396246	0.000776212	0.000822363	0.001029321	0.000871675	0.001741847	0.000993214	0.000283712	0.000264229	0.000377471	0.000759179
1208544	0.000627192	0.000361157	0.000485157	0.000901642	0.000479466	0.000216807	0.000118601	0.000356665	0.00037869	0.000114139	0.00017093	0.000410471	0.001021932	0.001000729	0.001242432	0.000755293	0.001081651	0.000367775	0.001414771	0.000133941	0.000309046
1335085	0.000450677	0.00090468	0.000233366	0.00059478	0.000527897	0.000356965	0.000163357	0.000271149	0.000570594	9.04E-05	0.000256394	0.00079463	0.000657202	0.001050766	0.000425977	0.000819259	0.000462593	0.0010718	0.000871749	0.000530894	0.000984245
1735162	0.000533301	0.000257458	0.000393038	0.000329592	0.000251841	6.35E-05	0.000239441	3.34E-05	0.000332633	0.00019382	0.000446748	0.00057887	0.000299354	0.000375273	0.001143826	0.000811878	0.001578258	0.001120837	0.000894635	0.000518718	0.000248581
1400700	0.000642215	0.000121578	0.000001	0.000598569	0.000619916	2.19E-06	0.000179021	0.000292006	0.000225167	0.000159363	0.000951767	0.000868305	0.000736342	0.00061116	0.000366813	0.000359195	0.00098301	0.000542905	0.000996582	0.000616129	0.001239544
1208542	0.000322985	0.000164487	0.000297849	0.000522801	0.000370497	0.000275936	0.000187972	0.000346236	0.000301929	0.000368258	0.000147621	0.000465727	0.00028215	0.000847046	0.000461475	0.000553553	0.000823143	0.001411554	0.001391885	0.000401824	0.000584501
1250992	0.000281673	0.000615039	0.000660182	0.000742528	0.000452829	9.42E-05	0.000241678	0.000246119	0.000148406	0.000327341	0.000132082	0.001315613	0.000929029	0.000489642	0.000481196	0.000408399	0.001013623	0.001117334	0.000663694	0.000343376	0.000386308
1235793	0.000266651	0.000253882	0.000187307	0.000303073	0.000423771	0.000107308	0.000328951	0.000348322	0.000463128	9.26E-05	0.000656525	0.000605182	0.000388816	0.000432458	0.000836176	0.000905367	0.001421793	0.000574429	0.001092287	0.000163165	0.000678558
1295538	0.000127692	0.000979772	0.000515863	0.000397783	0.000433457	0.000216807	0.000226014	0.000292006	0.000194462	0.000116292	0.00048948	0.000749899	0.000278709	0.000503939	0.001112272	0.001107106	0.000901376	0.000725041	0.000661614	0.000255706	0.00067184
1466136	3.38E-05	0.000525644	0.000236437	0.000265189	0.00051579	0.000374484	0.000499021	7.51E-05	0.000207256	0.000189513	0.000473941	0.000789368	0.000726019	0.000589715	0.000654742	0.000396098	0.00093539	1.05E-05	0.001173428	0.000360424	0.001058148
1244706	0.000401854	0.000561402	0.000389968	0.000242458	0.000644132	0.000339445	0.00012979	0.000214833	0.000355662	0.000150749	0.000512789	0.000739374	0.000409461	0.000432458	0.000725738	0.001033299	0.00084015	0.000458843	0.000590875	0.000355553	0.00092378
516077	0.000383076	0.000500613	0.000159672	0.000530377	5.57E-05	0.000291266	0.000351329	6.05E-05	0.000383807	0.000305805	0.000178699	0.000349953	0.000182365	0.000350255	0.000780957	0.001439238	0.000724502	0.001411554	0.00042027	0.000362859	0.000470288
1329104	0.000214072	0.000507765	0.000343909	7.58E-06	0.000205832	0.000254036	0.000250629	2.92E-05	0.000232843	0.000273502	0.000594369	0.000492039	0.001617199	0.000246608	0.000784901	0.000344433	0.000901376	0.00037478	0.000782285	0.000311718	0.000608015
1556259	0.000157737	0.00017879	0.000208802	0.000424302	0.000770052	0.000262796	4.25E-05	0.000371265	0.000463128	0.000152903	0.000454517	0.000681487	0.00093247	0.000543253	0.000272152	0.000509269	0.001231313	0.000441329	0.00072195	0.000406694	0.000608015
1362871	0.000123936	0.00048631	0.000432956	0.000227305	0.000862071	0.000168627	0.000304336	0.000348322	0.000335192	5.17E-05	0.000551636	0.000760424	0.000595267	0.000607586	0.000579802	0.000929969	0.000806136	0.000451837	0.000898796	0.000226482	0.000480365
